# Supplementary material for: Psychophysical measurements in children: challenges, pitfalls, and considerations
Source: PeerJ. 2017 May 11;5:e3231. doi: 10.7717/peerj.3231 (PMC5429739; doi:10.7717/peerj.3231)
Supplement: Supplemental Information 1 [file peerj-05-3231-s001.zip]

Archive with 6 entries (6 files):
- Figures.m
- levitt.m
- levitt2dB.m
- levitt79.m
- levitt792dB.m
- vline.m
