# Supplementary material for: Psychophysical measurements in children: challenges, pitfalls, and considerations
Source: PeerJ. 2017 May 11;5:e3231. doi: 10.7717/peerj.3231 (PMC5429739; doi:10.7717/peerj.3231)
Supplement: Supplemental Information 1 [file peerj-05-3231-s001.zip › Figures.m]

% Matlab script to generate the plots for figures in "Psychophysical
% measurements in children: challenges, pitfalls, and considerations." by
% Witton, Talcott and Henning.

% Requires the following additional m-files:
% levitt.m
% levitt2dB.m
% levitt79.m
% and, for plotting, vline.m (From matlab central)

% Caroline Witton, Aston Brain Centre, 2016
% c.witton@aston.ac.uk


%% Figure 2a-d

% Figure 2a shows histograms of thresholds yielded by an adaptive procedure
% for one given observer.  The observer has a 'real' threshold of 10, which
% is arbitrary.  

thresh = 10;

% The psychometric function slope for this observer on our hypothetical
% task is 1.  A slope of 1 is found in the auditory psychophysics
% literature for common tasks such as frequency discrimination and
% intensity discrimination.

slope = 1;

% We're going to run the simulation through 1000 iterations, to yield a
% distribution of threshold estimates

niter = 1000;

% In this analysis, our observer will be responding ideally, i.e., always
% as dictated by their psychometric function. No attentional lapses!

lapse_rate = 0;

% Finally, we need to tell the program what the first trial in our task
% will be. This value is much more important for real obserers, where
% having some easy trials at the start will help them learn the task. To
% make our simulations realistic, we'll just make sure it's above
% threshold.

start_level = 3*thresh; 

% OK, so in Figure 2a we want to investigate the effects of different
% reversal counts on our distribution of thresholds, so we're going to
% run the simulation 3 times with different reversal numbers.

% See levitt.m for an explanation of how the adaptive procedure simulations
% work.

numreversals = 10;
for n=1:niter,
    [r10_levitt_gmean(n), ~,~]=levitt(thresh, slope, start_level, numreversals, lapse_rate);
end

numreversals = 20;
for n=1:niter,
    [r20_levitt_gmean(n), ~,~]=levitt(thresh, slope, start_level, numreversals, lapse_rate);
end

numreversals = 100;
for n=1:niter,
    [r100_levitt_gmean(n), ~,~]=levitt(thresh, slope, start_level, numreversals, lapse_rate);
end

% Now we are going to plot the distributions:

figure; set(gcf, 'color', [1,1,1]); 

bins=[1:2:39]';

subplot(3,1,1);
hist(r10_levitt_gmean, bins);
axis([0 40 0 500])
set(gca, 'fontsize', 14);
h = findobj(gca,'Type','patch'); set(h,'FaceColor','w');
title('10 Reversals');
vline(thresh, 'k--');
vline(mean(r10_levitt_gmean), 'k:')
mean(r10_levitt_gmean)
std(r10_levitt_gmean)

subplot(3,1,2)
hist(r20_levitt_gmean, bins);
axis([0 40 0 500])
set(gca, 'fontsize', 14);
h = findobj(gca,'Type','patch'); set(h,'FaceColor','w');
title('20 Reversals');
vline(thresh, 'k--')
vline(mean(r20_levitt_gmean), 'k:')
mean(r20_levitt_gmean)
std(r20_levitt_gmean)

subplot(3,1,3)
hist(r100_levitt_gmean, bins);
axis([0 40 0 500])
set(gca, 'fontsize', 14);
h = findobj(gca,'Type','patch'); set(h,'FaceColor','w');
title('100 Reversals');
vline(thresh, 'k--')
vline(mean(r100_levitt_gmean), 'k:')
mean(r100_levitt_gmean)
std(r100_levitt_gmean)

xlabel('Estimated Threshold');
ylabel ('Frequency')

%% Figure 2b
% In this figure we do a similar analysis but we're changing the slope of
% the observer's psychometric function across the subplots.
%% Figure 3:  altering slope.

thresh = 10;
numreversals = 20;
niter = 1000;
lapse_rate = 0;
start_level = 3*thresh;


slope = 0.5
for n=1:niter,
    [s05_levitt_gmean(n), ~,~]=levitt(thresh, slope, start_level, numreversals, lapse_rate);
end

% For a plot for the observer with a slope of 1 we will reuse the data from
% Figure 2a.

slope = 3;
for n=1:niter,
    [s3_levitt_gmean(n), ~,~]=levitt(thresh, slope, start_level, numreversals, lapse_rate);
end

figure; set(gcf, 'color', [1,1,1]); 

bins=[1:2:39]';
subplot(3,1,1);
hist(s05_levitt_gmean, bins);
axis([0 40 0 500])
set(gca, 'fontsize', 14);
h = findobj(gca,'Type','patch'); set(h,'FaceColor','w');
title('Slope 0.5');
vline(thresh, 'k--');
vline(mean(s05_levitt_gmean), 'k:')

bins=[1:2:39]';
subplot(3,1,2);
hist(r20_levitt_gmean, bins);  % the same as Fig2a middle panel
axis([0 40 0 500])
set(gca, 'fontsize', 14);
h = findobj(gca,'Type','patch'); set(h,'FaceColor','w');
title('Slope 1');
vline(thresh, 'k--');
vline(mean(r20_levitt_gmean), 'k:')

bins=[1:2:39]';
subplot(3,1,3);
hist(s3_levitt_gmean, bins);
axis([0 40 0 500])
set(gca, 'fontsize', 14);
h = findobj(gca,'Type','patch'); set(h,'FaceColor','w');
title('Slope 3');
vline(thresh, 'k--');
vline(mean(s3_levitt_gmean), 'k:')
xlabel('Estimated Threshold');
ylabel ('Frequency')


%% Figure 2c
% Here we change the step size from 1 dB to 2dB (function levitt2db) and
% run the same simulations as in Figure 2a.

lapse_rate = 0;
slope = 1;
thresh=10;
niter=1000;

numreversals = 10;
for n=1:niter,
    [r10_levitt2dB_gmean(n), ~,~]=levitt2dB(thresh, slope, start_level, numreversals, lapse_rate);
end

numreversals = 20;
for n=1:niter,
    [r20_levitt2dB_gmean(n), ~,~]=levitt2dB(thresh, slope, start_level, numreversals, lapse_rate);
end

numreversals = 100;
for n=1:niter,
    [r100_levitt2dB_gmean(n), ~,~]=levitt2dB(thresh, slope, start_level, numreversals, lapse_rate);
end

% Now plot the distributions:

figure; set(gcf, 'color', [1,1,1]); 

bins=[1:2:39]';

subplot(3,1,1);
hist(r10_levitt2dB_gmean, bins);
axis([0 40 0 500])
set(gca, 'fontsize', 14);
h = findobj(gca,'Type','patch'); set(h,'FaceColor','w');
title('10 Reversals');
vline(thresh, 'k--');
vline(mean(r10_levitt2dB_gmean), 'k:')
mean(r10_levitt2dB_gmean)
std(r10_levitt2dB_gmean)


subplot(3,1,2)
hist(r20_levitt2dB_gmean, bins);
axis([0 40 0 500])
set(gca, 'fontsize', 14);
h = findobj(gca,'Type','patch'); set(h,'FaceColor','w');
title('20 Reversals');
vline(thresh, 'k--')
vline(mean(r20_levitt2dB_gmean), 'k:')
mean(r20_levitt2dB_gmean)
std(r20_levitt2dB_gmean)

subplot(3,1,3)
hist(r100_levitt2dB_gmean, bins);
axis([0 40 0 500])
set(gca, 'fontsize', 14);
h = findobj(gca,'Type','patch'); set(h,'FaceColor','w');
title('100 Reversals');
vline(thresh, 'k--')
vline(mean(r100_levitt2dB_gmean), 'k:')
mean(r100_levitt2dB_gmean)
std(r100_levitt2dB_gmean)
xlabel('Estimated Threshold');
ylabel ('Frequency')


%% Figure 2d
% This is the same as Figure 2a except it uses a 3 down, 1 up Levitt
% staircase procedure ('levitt_79', where 79% correct is the convergence
% point).

lapse_rate = 0;
slope = 1;
thresh=10;
niter=1000;

numreversals = 10;
for n=1:niter,
    [r10_levitt79_gmean(n), ~,~]=levitt79(thresh, slope, start_level, numreversals, lapse_rate);
end

numreversals = 20;
for n=1:niter,
    [r20_levitt79_gmean(n), ~,~]=levitt79(thresh, slope, start_level, numreversals, lapse_rate);
end

numreversals = 100;
for n=1:niter,
    [r100_levitt79_gmean(n), ~,~]=levitt79(thresh, slope, start_level, numreversals, lapse_rate);
end

% Now plot the distributions:

figure; set(gcf, 'color', [1,1,1]); 
bins=[1:2:39]';
subplot(3,1,1);
hist(r10_levitt79_gmean, bins);
axis([0 40 0 500])
set(gca, 'fontsize', 14);
h = findobj(gca,'Type','patch'); set(h,'FaceColor','w');
title('10 Reversals');
vline(thresh, 'k--');
vline(mean(r10_levitt79_gmean), 'k:')
mean(r10_levitt79_gmean)
std(r10_levitt79_gmean)


subplot(3,1,2)
hist(r20_levitt79_gmean, bins);
axis([0 40 0 500])
set(gca, 'fontsize', 14);
h = findobj(gca,'Type','patch'); set(h,'FaceColor','w');
title('20 Reversals');
vline(thresh, 'k--')
vline(mean(r20_levitt79_gmean), 'k:')
mean(r20_levitt79_gmean)
std(r20_levitt79_gmean)

subplot(3,1,3)
hist(r100_levitt79_gmean, bins);
axis([0 40 0 500])
set(gca, 'fontsize', 14);
h = findobj(gca,'Type','patch'); set(h,'FaceColor','w');
title('100 Reversals');
vline(thresh, 'k--')
vline(mean(r100_levitt79_gmean), 'k:')
mean(r100_levitt79_gmean)
std(r100_levitt79_gmean)
xlabel('Estimated Threshold');
ylabel ('Frequency')


%% Figure 2e
% In Fig 2b we do the same thing as in Figure 2a, but this time across a range of
% thresholds, and plot with error bars


lapse_rate = 0;
slope = 1;
threshrange=[1:20];
numreversals=[100, 20, 10];
niter=1000;


for j = 1:length(numreversals)
    for i=threshrange
        for n=1:niter,
            [levitt_gmean(n), ~,~]=levitt(threshrange(i), slope, 3*threshrange(i), numreversals(j), lapse_rate);
        end
        levittmn(j, i)=mean(levitt_gmean);
        levittci(j, i)=std(levitt_gmean);
    end
end


% Make the plot
figure; hold on;
plot(threshrange, threshrange, 'k--')
errorbar(threshrange, levittmn(1,:), levittci(1,:), 'ks-') 
errorbar(threshrange, levittmn(2,:), levittci(2,:), 'k^-') 
errorbar(threshrange, levittmn(3,:), levittci(3,:), 'ko-') 
set(gca, 'fontsize', 14)
xlabel('Real threshold');
ylabel('Mean estimated threshold')
title('Levitt, Effect of number of reversals');
legend ('Real threshold','100 reversals', '20 reversals', '10 reversals','Location','NorthWest' )
set(gcf, 'color', [1,1,1])


%%%%%%%%%%%%%%%%%%%%%%%%%%%%%%%%%%%%%%%%%%%%%%%%%%%%%%%%%%%%%%%%%%%%%%%%%
% Figure 3
%
% Figure 3 takes a slightly different approach, to explore the effects of
% adaptive procedures on effect sizes in group comparisons.  Instead of
% simulating the responses of one observer 1000 times, we want to simulate
% the effects of the adaptive procedure in a group of people, with
% naturally differing thresholds. We also want to explore effects across
% different threshold value.  So we're going to create some distrubutions
% of 1000 simulated observers, each with a threshold drawn from a normal
% distribution centred on a particular mean threshold.To obtain effect
% sizes we compare each distribution in turn to the distribution for the
% smallest mean threshold.


threshs=[5,5.5,6,7,8,9,10,12];  
stdratio=1/5;    
stdthreshs=(threshs*stdratio);
numreversals=[100, 20, 10];
% Now create the distributions of observers 
npeople = 1000;

for i=1:length(threshs)
    dist(i,:)=threshs(i)+stdthreshs(i).*randn(npeople,1);
end

% Run the simulations: compute estimated thresholds for each individual
% in each distribution, once only.  NOTE THIS MAY TAKE A WHILE.

for a=1:length(numreversals), % a, each reversal condition
    for i=1:length(threshs), % i, each distribution of thresholds
        for j=1:length(dist(i,:)), % j, each person in that distribution
            [results(a,i,j), ~,~]=levitt(dist(i,j), slope, dist(i,j)*3, numreversals(a), lapse_rate);
        end
    end
end


% Next we work out the effect sizes of all group differences in the
% 'real' data, i.e., our observers original threshold distributions.

for i=1:length(threshs)
    effectsizes(i)=abs(threshs(1)-threshs(i))/std([dist(1,:), dist(i,:)]);
end

% Now we do the same for all the estimated thresholds, for each reversal
% condition.

meanresults=mean(results, 3);
stdresults=std(results,0, 3);

for a=1:length(numreversals),
    for i=1:length(threshs),  
        sim_effectsizes (a, i)= abs(meanresults(a, 1)-meanresults(a, i))/std([squeeze(results(a, 1,:))', squeeze(results(a, i,:))']);
    end
end

% Figure 3a
% Here we plot the 'real' effect size against simulated threshold effect
% size, for all 3 reversal conditions. We'll also plot the real effect size
% against itself to get a straight line indicating the gradient in the
% original data.

figure; set(gcf, 'color', [1,1,1]); hold;
plot (effectsizes, effectsizes, 'k--'); % the 'real' threshold effect sizes
plot (effectsizes, sim_effectsizes(1,:), 'ks-'); % the simulated ones
plot (effectsizes, sim_effectsizes(2,:), 'k^-');
plot (effectsizes, sim_effectsizes(3,:), 'ko-');
set(gca, 'fontsize', 14);
legend ('Real thresholds','100 reversals', '20 reversals', '10 reversals','Location','NorthWest');
xlabel ('Real Effect Size of Group Difference');
ylabel ('Estimated Effect Size of Group Difference');
saveas(gcf, 'Figure3a.fig'); 
print -depsc -tiff -r300 Figure3a
%% Figure 3b
% The same as 3a, but using a 3 down 1up staircase with 2 dB step sizes
% (levitt792dB.m)

threshs=[5,5.5,6,7,8,9,10,12];  
stdratio=1/5;    
stdthreshs=(threshs*stdratio);
numreversals=[100, 20, 10];
% Now create the distributions of observers 
npeople = 1000;
for i=1:length(threshs)
    dist(i,:)=threshs(i)+stdthreshs(i).*randn(npeople,1);
end

% Run the simulations: compute estimated thresholds for each individual
% in each distribution, once only.  NOTE THIS MAY TAKE A WHILE.

for a=1:length(numreversals), % a, each reversal condition
    for i=1:length(threshs), % i, each distribution of thresholds
        for j=1:length(dist(i,:)), % j, each person in that distribution
            [results(a,i,j), ~,~]=levitt792dB(dist(i,j), slope, dist(i,j)*3, numreversals(a), lapse_rate);
        end
    end
end


% Next we work out the effect sizes of all group differences in the
% 'real' data, i.e., our observers original threshold distributions.

for i=1:length(threshs)
    effectsizes(i)=abs(threshs(1)-threshs(i))/std([dist(1,:), dist(i,:)]);
end

% Now we do the same for all the estimated thresholds, for each reversal
% condition.

meanresults=mean(results, 3);
stdresults=std(results,0, 3);

for a=1:length(numreversals),
    for i=1:length(threshs),  
        sim_effectsizes (a, i)= abs(meanresults(a, 1)-meanresults(a, i))/std([squeeze(results(a, 1,:))', squeeze(results(a, i,:))']);
    end
end

figure; set(gcf, 'color', [1,1,1]); hold;
plot (effectsizes, effectsizes, 'k--'); % the 'real' threshold effect sizes
plot (effectsizes, sim_effectsizes(1,:), 'ks-'); % the simulated ones
plot (effectsizes, sim_effectsizes(2,:), 'k^-');
plot (effectsizes, sim_effectsizes(3,:), 'ko-');
set(gca, 'fontsize', 14);
legend ('Real thresholds','100 reversals', '20 reversals', '10 reversals','Location','NorthWest');
xlabel ('Real Effect Size of Group Difference');
ylabel ('Estimated Effect Size of Group Difference');

%%%%%%%%%%%%%%%%%%%%%%%%%%%%%%%%%%%%%%%%%%%%%%%%%%%%%%%%%%%%%%%%%%%%%%%%%
%% Figure 4
% 
% Fig. 4 takes a similar approach to Figs. 2 and 3, but explores the role
% of differences in lapse rate rather than reversal count.  (All the
% simulations will be run with 20 reversals)

%% Figure 4a
% Like Fig 2a, we're going to run 1000 simulations of the threshold
% estimation for an observer with an abitrary threshold of 10.

thresh = 10;
slope = 1;
numreversals = 20;
niter = 1000;
start_level = 3*thresh; 

% We will use 3 lapse-rates, 0%, 5% and 10%, the last two of which are
% realistic for real experiments with children based on our data. 

lapse_rate = 0;
% this is also the same as Fig 2a, middle panel: hist(r20_levitt_gmean, bins);

% for n=1:niter,
%     [lr0_levitt_gmean(n), ~,~]=levitt(thresh, slope, start_level, numreversals, lapse_rate);
% end

lapse_rate = 0.05;
for n=1:niter,
    [lr05_levitt_gmean(n), ~,~]=levitt(thresh, slope, start_level, numreversals, lapse_rate);
end

lapse_rate = 0.1;
for n=1:niter,
    [lr1_levitt_gmean(n), ~,~]=levitt(thresh, slope, start_level, numreversals, lapse_rate);
end

% Make plots for the figure;

figure; set(gcf, 'color', [1,1,1]);

bins=[1:2:39]';

subplot(3,1,1);
%hist(lr0_levitt_gmean, bins);
hist(r20_levitt_gmean, bins);
axis([0 40 0 500])
set(gca, 'fontsize', 14);
h = findobj(gca,'Type','patch'); set(h,'FaceColor','w')
title('Lapse Rate of 0');
vline(thresh, 'k--');
vline(mean(r20_levitt_gmean), 'k:')

subplot(3,1,2)
hist(lr05_levitt_gmean, bins);
axis([0 40 0 500])
set(gca, 'fontsize', 14);
h = findobj(gca,'Type','patch'); set(h,'FaceColor','w')
title('Lapse Rate of 0.05');
vline(thresh, 'k--')
vline(mean(lr05_levitt_gmean), 'k:')

subplot(3,1,3)
hist(lr1_levitt_gmean, bins);
axis([0 40 0 500])
set(gca, 'fontsize', 14);
h = findobj(gca,'Type','patch');
set(h,'FaceColor','w')
set(gca, 'fontsize', 14);
title('Lapse Rate of 0.1');
vline(thresh, 'k--')
vline(mean(lr1_levitt_gmean), 'k:')

xlabel('Estimated Threshold');
ylabel ('Frequency')

%% Figure 4b
% We're going to use the same original distributions of real thresholds
% that we used for Fig 3.
% 4b is similar to 3a and 3b (inset).  So we want to plot real effect size
% against simulated effectsize.

lapse_rates = [0, 0.05, 0.1];

clear sim_effectsizes;

% Run the simulations

for a=1:length(lapse_rates), % each reversal condition
    for i=1:length(threshs), % each distribution of thresholds
        for j=1:length(dist(i,:)), % each person in that distribution
            [results(a,i,j), ~,~]=levitt(dist(i,j), slope, dist(i,j)*3, numreversals, lapse_rates(a));
        end
    end
end

% Compute the effect sizes

meanresults=mean(results, 3);
stdresults=std(results,0, 3);

for a=1:length(lapse_rates),
    for i=1:length(threshs),  
        sim_effectsizes (a, i)= abs(meanresults(a, i)-meanresults(a, 1))/std([squeeze(results(a, i,:))', squeeze(results(a, 1,:))']);
    end
end


figure; set(gcf, 'color', [1,1,1]); hold;
plot (effectsizes, effectsizes, 'k--');
plot (effectsizes, sim_effectsizes(1,:), 'ko-');
plot (effectsizes, sim_effectsizes(2,:), 'k^-');
plot (effectsizes, sim_effectsizes(3,:), 'ks-');
set(gca, 'fontsize', 14);
legend ('Real thresholds','0% lapses', '5% lapses', '10% lapses', 'Location', 'NorthWest');
xlabel ('Real Effect Size of Group Difference');
ylabel ('Estimated Effect Size of Group Difference');
