# Supplementary material for: Psychophysical measurements in children: challenges, pitfalls, and considerations
Source: PeerJ. 2017 May 11;5:e3231. doi: 10.7717/peerj.3231 (PMC5429739; doi:10.7717/peerj.3231)
Supplement: Supplemental Information 1 [file peerj-05-3231-s001.zip › levitt792dB.m]

function [gmean, reversals, data] = levitt792dB(thresh, slope, start_level, numreversals, lapse_rate)

%% levitt staircase converging on 79.4 % correct, a 1 up 3 down procedure

%CHECK


level=start_level;
c=1 ;% a counter for our reversals
trials=1; % a counter for trials

while c <= numreversals
    
    
    
    %%% DECIDE WHAT OUR RESPONSE WILL BE
    % is it a lapse?
    if rand(1) < lapse_rate %its a lapse
        response(trials) = round(rand(1));
        
    else
        % it's not a lapse, so ...
        % now decide what to do based on position on their sensitivity
        % curve, the weibull function we plotted above.
        
        % Find out where we are on psychometric function
        point=levitt_weibullcurve(thresh, slope, level(trials));
        
        % Probability of guessing is (100%-PointOnCurve)*2
        %prob_guessing=(1-point)*2;  % probability of guessing
        
        % Now make the appropriate response - either guess or
        % correct
        if rand(1)<point, 
            response(trials) = 1; % either guess
        
        else  response(trials)=0; % or make a incorrect response
            
        end
    end
    
    %%%%
    %%% DO THE STAIRCASE PROCEDURE
    
    % check if the response was right or wrong
    % if it's wrong
    if response(trials) == 0
        level(trials+1)=level(trials)*1.26 ;% and adjust the frequency up by 1 dB
        % check if it was a reversal
        if length(response)>1 % if its not the first trial
            if response(trials-1) ==1 % if the previous response was correct...
                reversals(c)=level(trials) ;% ..this is a reversal so we record it
                c=c+1;
            end
        end
    end
    % if it's correct
    if response(trials) ==1 % if the guess is correct
        if trials<=3 , % if its the first or second trial
            level(trials+1) = level(trials); %keep the level the same
            
        else % if 2 or more trials done
            if level(trials-1)==level(trials);%and if the previous level was the same
                level(trials+1)=level(trials);
                if level(trials-2)==level(trials-1) % and the one before was the same
                    level(trials+1)=level(trials)/1.26;% and if so, adjust down by 1 dB
                    if trials>3 % if its the 4th or more trial
                        if response(trials-2)==0 % and if the trial before the last one was incorrect
                            reversals(c)=level(trials) ;% ..this is a reversal so we record it
                            c=c+1;
                        end
                    end
                end
            else level(trials+1)=level(trials);
                
            end
            % end
        end
        
    end
    trials=trials+1;
    %% END STAIRCASE ITERATION
    
end  % while c<numreversals

% DO THE ANALYSIS FOR THIS PARTICIPANT

gmean = geomean(reversals(3:end));

% remove the last level that we didn't use
level=level(1:end-1);
data=[level; response];
end


function y = levitt_weibullcurve(t,B,x)

    % B is the slope
    % t is threshold

    %some parameters
    g = 0.5;  %chance performance
    e = .794;  %threshold performance 

    %here it is.
    k = (-log((1-e)/(1-g)))^(1/B);
    y = 1- (1-g)*exp(- (k*x/t).^B);

end 
